# Supplementary material for: The expression, localisation and interactome of pigeon CRY2
Source: Sci Rep. 2021 Oct 13;11:20293. doi: 10.1038/s41598-021-99207-x (PMC8514597; doi:10.1038/s41598-021-99207-x)
Supplement: Supplementary file 1 — Supplementary Information 1. [file 41598_2021_99207_MOESM1_ESM.xlsx]

## Sheet: Midday_Mass Spectrometry Data
Accession Number	Gene Name	Description	MW[kDa]	Normalized Area	Unique Peptides
XP_013227169.2	PRX	periaxin-like, partial [Columba livia]	42.602	2.47743e+08	36
XP_005507860.1	DCTN3	dynactin subunit 3 [Columba livia]	25.555	2.22892e+08	17
XP_021152284.1	DCTN2	dynactin subunit 2 isoform X1 [Columba livia]	50.322	1.96626e+08	30
XP_021155893.1	DCTN1	dynactin subunit 1 isoform X2 [Columba livia]	122.976	1.95445e+08	72
XP_021146794.1	PER2	period circadian protein homolog 2 isoform X1 [Columba livia]	148.259	1.23394e+08	55
ANT47195.1	CRY2	cryptochrome 2b [Columba livia]	67.583	6.57588e+07	24
XP_005515387.1	DCTN2	dynactin subunit 2-like [Columba livia]	11.697	3.04634e+07	3
XP_005514753.1	CSNK1E	casein kinase I [Columba livia]	48.926	2.02435e+07	5
XP_005499359.1	ARNTL	aryl hydrocarbon receptor nuclear translocator-like protein 1 isoform X1 [Columba livia]	69.507	1.73497e+07	13
XP_005514249.1	NDUFA4	cytochrome c oxidase subunit NDUFA4 [Columba livia]	9.842	1.55801e+07	2
XP_021155886.1	NOP56	LOW QUALITY PROTEIN: nucleolar protein 56 [Columba livia]	76.284	1.03447e+07	3
XP_005501261.1	CLOCK	circadian locomoter output cycles protein kaput isoform X1 [Columba livia]	96.188	9.66104e+06	10
EMC80474.1	PSPC1	Paraspeckle component 1 [Columba livia]	58.583	8.60189e+06	9
XP_021154280.1	CTNNB1	catenin beta-1 [Columba livia]	87.818	8.44981e+06	6
AHW46848.1	CRY1	cryptochrome-1 [Columba livia]	69.569	6.89188e+06	10
EMC90386.1	MORC3	MORC family CW-type zinc finger protein 3, partial [Columba livia]	104.011	4.83937e+06	21
XP_005501829.1	FBXL3	F-box/LRR-repeat protein 3 [Columba livia]	49.385	4.31827e+06	8
XP_005508585.1	ACTR1A	alpha-centractin isoform X1 [Columba livia]	42.59	4.25777e+06	8
EMC86883.1	RPL6	60S ribosomal protein L6, partial [Columba livia]	32.942	4.23368e+06	6
EMC82393.1	A306_09644	hypothetical protein A306_09644, partial [Columba livia]	13.555	4.01029e+06	2
EMC87299.1	CSNK1D	Casein kinase I isoform delta, partial [Columba livia]	43.639	3.75415e+06	2
XP_005511253.1	RPL4	60S ribosomal protein L4 [Columba livia]	44.973	3.73957e+06	2
XP_021137620.1	PER3	period circadian protein homolog 3 [Columba livia]	121.463	3.69907e+06	12
XP_021150156.1	FAM184A	protein FAM184A isoform X1 [Columba livia]	135.792	3.4009e+06	24
XP_005509124.1	RPLP2	60S acidic ribosomal protein P2 [Columba livia]	11.795	3.31769e+06	3
XP_021142376.1	RPL8	LOW QUALITY PROTEIN: 60S ribosomal protein L8 [Columba livia]	28.935	2.79875e+06	4
XP_005512975.2	RPL7A	60S ribosomal protein L7a, partial [Columba livia]	29.59	2.77254e+06	2
XP_021155962.1	RPL36A	60S ribosomal protein L36a, partial [Columba livia]	14.528	2.18338e+06	3
XP_021136826.1	RPL10A	60S ribosomal protein L10a [Columba livia]	25.356	2.01301e+06	2
XP_005512301.1	HMGB3	high mobility group protein B3 [Columba livia]	23.056	2.00665e+06	2
XP_021144719.1	FBXL21	F-box/LRR-repeat protein 21 [Columba livia]	49.46	1.87018e+06	6
EMC82606.1	RPL26L1	60S ribosomal protein L26, partial [Columba livia]	17.376	1.79532e+06	2
XP_021152671.1	APC2	LOW QUALITY PROTEIN: adenomatous polyposis coli protein 2, partial [Columba livia]	237.28	1.75567e+06	16
EMC85819.1	CCSER2	Protein FAM190B [Columba livia]	116.413	1.70241e+06	9
EMC81539.1	HMGB2	High mobility group protein B2 [Columba livia]	23.773	1.49766e+06	3
EMC80167.1	RPS16	40S ribosomal protein S16, partial [Columba livia]	14.807	1.46699e+06	2
XP_005502736.1	STAU1	LOW QUALITY PROTEIN: double-stranded RNA-binding protein Staufen homolog 1 [Columba livia]	74.174	1.39182e+06	4
EMC83071.1	CTNNA2	Catenin alpha-2, partial [Columba livia]	59.263	1.36288e+06	3
XP_021148271.1	APC	LOW QUALITY PROTEIN: adenomatous polyposis coli protein [Columba livia]	311.225	1.26197e+06	25
EMC84790.1	RPS6	40S ribosomal protein S6, partial [Columba livia]	28.392	1.19242e+06	2
XP_021148532.1	CTNNA2	catenin alpha-2 [Columba livia]	39.502	1.17645e+06	2
XP_013225522.1	IPO7	importin-7 [Columba livia]	114.564	980225	5
XP_013225032.1	RPL3	60S ribosomal protein L3 [Columba livia]	46.845	860733	3
XP_021155934.1	ZNF618	zinc finger protein 618 [Columba livia]	104.785	791233	7
EMC83665.1	FBXO41	F-box only protein 41 [Columba livia]	88.012	761020	4
XP_021140270.1	ARVCF	armadillo repeat protein deleted in velo-cardio-facial syndrome isoform X3 [Columba livia]	109.508	683108	9
XP_021144900.1	CTNNA1	catenin alpha-1 [Columba livia]	99.97	656776	6
EMC85358.1	KPNB1	Importin subunit beta-1, partial [Columba livia]	93.75	543217	3
XP_005499056.1	PRPF38B	pre-mRNA-splicing factor 38B [Columba livia]	78.225	467377	3
XP_021141043.1	RPS3A	40S ribosomal protein S3a [Columba livia]	29.246	443893	2
XP_005513135.1	NDEL1	nuclear distribution protein nudE-like 1 isoform X1 [Columba livia]	38.217	431826	3
EMC85673.1	ARNTL2	Aryl hydrocarbon receptor nuclear translocator-like protein 2, partial [Columba livia]	67.542	411037	2
XP_021140737.1	NPAS2	neuronal PAS domain-containing protein 2-like [Columba livia]	92.398	393066	3
XP_021153719.1	PKP4	LOW QUALITY PROTEIN: plakophilin-4 [Columba livia]	128.875	385638	6
XP_021153116.1	MAP7D1	LOW QUALITY PROTEIN: MAP7 domain-containing protein 1 [Columba livia]	75.711	358831	2
EMC77627.1	DYNC1LI2	Cytoplasmic dynein 1 light intermediate chain 2, partial [Columba livia]	50.664	238059	3
XP_021152622.1	ZNF609	LOW QUALITY PROTEIN: zinc finger protein 609 [Columba livia]	148.753	231750	4
XP_021151230.1	CWC25	pre-mRNA-splicing factor CWC25 homolog [Columba livia]	52.532	203827	2
XP_021136502.1	SRRM1	serine/arginine repetitive matrix protein 1 isoform X1 [Columba livia]	98.209	192405	3
AND99355.1	TRAF3	TNF receptor-associated factor 3 [Columba livia]	64.766	190529	3
XP_021156828.1	KIAA1549L	UPF0606 protein KIAA1549L homolog isoform X1 [Columba livia]	140.95	184772	5
XP_021154002.1	PLEKHA6	LOW QUALITY PROTEIN: pleckstrin homology domain-containing family A member 6 [Columba livia]	130.037	163343	4
XP_021138964.1	Znf271	zinc finger protein 271-like, partial [Columba livia]	62.302	154338	3
XP_021140196.1	SORBS2	sorbin and SH3 domain-containing protein 2 isoform X2 [Columba livia]	173.311	122973	2
XP_021135797.1	CAMSAP1	calmodulin-regulated spectrin-associated protein 1 isoform X1 [Columba livia]	181.768	114704	6
XP_021148542.1	LZTS3	leucine zipper putative tumor suppressor 3 isoform X1 [Columba livia]	75.585	112472	3
XP_021143897.1	CTNND2	catenin delta-2 [Columba livia]	134.955	90034.7	3
XP_021153123.1	UTP11	probable U3 small nucleolar RNA-associated protein 11 [Columba livia]	29.952	48142.5	2
XP_021150564.1	SYNE1	nesprin-1 [Columba livia]	1010.57	6323.31	3
