# Supplementary material for: The expression, localisation and interactome of pigeon CRY2
Source: Sci Rep. 2021 Oct 13;11:20293. doi: 10.1038/s41598-021-99207-x (PMC8514597; doi:10.1038/s41598-021-99207-x)
Supplement: Supplementary file 2 — Supplementary Information 2. [file 41598_2021_99207_MOESM2_ESM.xlsx]

## Sheet: Midday_GO Terms
GO Term ID	Term Description (Biological Process)	Observed Gene Count	False Discovery Rate	Negative (logFDR)	Proteins in Network
GO:0006614	SRP-dependent cotranslational protein targeting to membrane	11	5.07e-11	10.295	RPS16,RPL8,RPL4,RPLP2,RPL3,RPS3A,RPL7A,RPL10A,RPS6,RPL6,RPL36A
GO:0000184	nuclear-transcribed mRNA catabolic process, nonsense-mediated decay	11	1.27e-10	9.8962	RPS16,RPL8,RPL4,RPLP2,RPL3,RPS3A,RPL7A,RPL10A,RPS6,RPL6,RPL36A
GO:0032922	circadian regulation of gene expression	9	1.61e-10	9.79317	CRY1,PER2,CLOCK,CSNK1D,NPAS2,CSNK1E,ARNTL,CRY2,PER3
GO:0042752	regulation of circadian rhythm	10	3.9e-10	9.40894	CRY1,PER2,ARNTL2,CSNK1D,PSPC1,FBXL3,CSNK1E,ARNTL,CRY2,PER3
GO:0006413	translational initiation	11	4.18e-10	9.37882	RPS16,RPL8,RPL4,RPLP2,RPL3,RPS3A,RPL7A,RPL10A,RPS6,RPL6,RPL36A
GO:0033365	protein localization to organelle	18	4.18e-10	9.37882	RPS16,RPL8,KPNB1,RPL4,RPLP2,CSNK1D,RPL3,RPS3A,SYNE1,RPL7A,RPL10A,IPO7,RPS6,MORC3,ARNTL,RPL6,RPL36A,DCTN2
GO:0002181	cytoplasmic translation	8	5.28e-09	8.27737	RPL8,RPL4,RPLP2,RPS3A,RPL10A,RPL6,RPL36A,RPL26L1
GO:0046907	intracellular transport	23	5.28e-09	8.27737	RPS16,DYNC1LI2,DCTN3,RPL8,KPNB1,RPL4,RPLP2,CSNK1D,SRRM1,NDEL1,CTNNB1,RPL3,RPS3A,DCTN1,ACTR1A,RPL7A,RPL10A,IPO7,RPS6,ARNTL,RPL6,RPL36A,DCTN2
GO:0007623	circadian rhythm	10	5.58e-09	8.25337	CRY1,PER2,ARNTL2,CLOCK,CSNK1D,NPAS2,CSNK1E,ARNTL,CRY2,PER3
GO:0048511	rhythmic process	12	5.58e-09	8.25337	CRY1,PER2,ARNTL2,CLOCK,CSNK1D,NPAS2,PSPC1,FBXL3,CSNK1E,ARNTL,CRY2,PER3
GO:0072594	establishment of protein localization to organelle	14	5.58e-09	8.25337	RPS16,RPL8,KPNB1,RPL4,RPLP2,RPL3,RPS3A,RPL7A,RPL10A,IPO7,RPS6,ARNTL,RPL6,RPL36A
GO:0051641	cellular localization	27	2.36e-08	7.62709	RPS16,DYNC1LI2,DCTN3,RPL8,KPNB1,CTNNA1,RPL4,RPLP2,CSNK1D,SRRM1,NDEL1,CTNNB1,RPL3,RPS3A,DCTN1,SYNE1,ACTR1A,RPL7A,RPL10A,IPO7,RPS6,CSNK1E,MORC3,ARNTL,RPL6,RPL36A,DCTN2
GO:0034655	nucleobase-containing compound catabolic process	13	4.43e-08	7.3536	RPS16,RPL8,KPNB1,HMGB2,RPL4,RPLP2,RPL3,RPS3A,RPL7A,RPL10A,RPS6,RPL6,RPL36A
GO:0034613	cellular protein localization	21	9.57e-08	7.01909	RPS16,RPL8,KPNB1,CTNNA1,RPL4,RPLP2,CSNK1D,SRRM1,CTNNB1,RPL3,RPS3A,SYNE1,RPL7A,RPL10A,IPO7,RPS6,MORC3,ARNTL,RPL6,RPL36A,DCTN2
GO:0006412	translation	12	1.65e-07	6.78252	RPS16,RPL8,RPL4,RPLP2,RPL3,RPS3A,RPL7A,RPL10A,RPS6,RPL6,RPL36A,RPL26L1
GO:0016071	mRNA metabolic process	15	2.18e-07	6.66154	RPS16,RPL8,RPL4,RPLP2,SRRM1,PSPC1,RPL3,RPS3A,PRPF38B,RPL7A,RPL10A,RPS6,RPL6,RPL36A,CWC25
GO:0044265	cellular macromolecule catabolic process	16	5.54e-07	6.25649	RPS16,RPL8,KPNB1,HMGB2,CLOCK,RPL4,RPLP2,RPL3,RPS3A,FBXL3,RPL7A,RPL10A,RPS6,ARNTL,RPL6,RPL36A
GO:0016070	RNA metabolic process	31	7.77e-07	6.10958	CRY1,RPS16,PER2,RPL8,ARNTL2,ZNF618,HMGB2,CTNND2,CLOCK,RPL4,ZNF609,RPLP2,SRRM1,NPAS2,PSPC1,CTNNB1,RPL3,RPS3A,PRPF38B,HMGB3,RPL7A,UTP11L,RPL10A,RPS6,NOP56,ARNTL,RPL6,RPL36A,CWC25,CRY2,PER3
GO:2000323	negative regulation of glucocorticoid receptor signaling pathway	4	1.06e-06	5.97469	CRY1,CLOCK,ARNTL,CRY2
GO:0090304	nucleic acid metabolic process	33	1.21e-06	5.91721	CRY1,RPS16,PER2,RPL8,ARNTL2,ZNF618,KPNB1,HMGB2,CTNND2,CLOCK,RPL4,ZNF609,RPLP2,SRRM1,NPAS2,PSPC1,CTNNB1,RPL3,RPS3A,PRPF38B,HMGB3,RPL7A,UTP11L,RPL10A,RPS6,NOP56,CSNK1E,ARNTL,RPL6,RPL36A,CWC25,CRY2,PER3
GO:0010467	gene expression	32	1.29e-06	5.88941	CRY1,RPS16,PER2,RPL8,ARNTL2,ZNF618,HMGB2,CTNND2,CLOCK,RPL4,ZNF609,RPLP2,SRRM1,NPAS2,PSPC1,CTNNB1,RPL3,RPS3A,PRPF38B,HMGB3,RPL7A,UTP11L,RPL10A,RPS6,NOP56,ARNTL,RPL6,RPL36A,RPL26L1,CWC25,CRY2,PER3
GO:0000226	microtubule cytoskeleton organization	11	3.06e-06	5.51428	DYNC1LI2,KPNB1,CSNK1D,NDEL1,CTNNB1,DCTN1,CCSER2,MAP7D1,CAMSAP1,DCTN2,APC2
GO:0006886	intracellular protein transport	15	3.06e-06	5.51428	RPS16,RPL8,KPNB1,RPL4,RPLP2,SRRM1,RPL3,RPS3A,RPL7A,RPL10A,IPO7,RPS6,ARNTL,RPL6,RPL36A
GO:0010629	negative regulation of gene expression	20	8.46e-06	5.07263	CRY1,RPS16,PER2,RPL8,HMGB2,CLOCK,RPL4,RPLP2,PSPC1,CTNNB1,RPL3,RPS3A,RPL7A,RPL10A,RPS6,ARNTL,RPL6,RPL36A,CRY2,PER3
GO:0006139	nucleobase-containing compound metabolic process	34	9.06e-06	5.04287	CRY1,RPS16,PER2,RPL8,ARNTL2,ZNF618,KPNB1,HMGB2,CTNND2,CLOCK,RPL4,ZNF609,RPLP2,SRRM1,NPAS2,NDUFA4,PSPC1,CTNNB1,RPL3,RPS3A,PRPF38B,HMGB3,RPL7A,UTP11L,RPL10A,RPS6,NOP56,CSNK1E,ARNTL,RPL6,RPL36A,CWC25,CRY2,PER3
GO:0042254	ribosome biogenesis	9	1.08e-05	4.96658	RPS16,RPL3,RPL7A,UTP11L,RPL10A,RPS6,NOP56,RPL6,RPL26L1
GO:0007010	cytoskeleton organization	15	1.34e-05	4.8729	DYNC1LI2,KPNB1,CTNNA1,CSNK1D,NDEL1,CTNNB1,SORBS2,DCTN1,SYNE1,CCSER2,MAP7D1,CAMSAP1,CTNNA2,DCTN2,APC2
GO:0007017	microtubule-based process	12	2.16e-05	4.66555	DYNC1LI2,DCTN3,KPNB1,CSNK1D,NDEL1,CTNNB1,DCTN1,CCSER2,MAP7D1,CAMSAP1,DCTN2,APC2
GO:0097711	ciliary basal body-plasma membrane docking	6	3.12e-05	4.50585	DCTN3,CSNK1D,DCTN1,ACTR1A,CSNK1E,DCTN2
GO:0034641	cellular nitrogen compound metabolic process	35	4.28e-05	4.36856	CRY1,RPS16,PER2,RPL8,ARNTL2,ZNF618,KPNB1,HMGB2,CTNND2,CLOCK,RPL4,ZNF609,RPLP2,SRRM1,NPAS2,NDUFA4,PSPC1,CTNNB1,RPL3,RPS3A,PRPF38B,HMGB3,RPL7A,UTP11L,RPL10A,RPS6,NOP56,CSNK1E,ARNTL,RPL6,RPL36A,RPL26L1,CWC25,CRY2,PER3
GO:0033036	macromolecule localization	22	5.18e-05	4.28567	CRY1,RPS16,RPL8,KPNB1,CTNNA1,RPL4,RPLP2,CSNK1D,SRRM1,CTNNB1,RPL3,RPS3A,SYNE1,RPL7A,RPL10A,IPO7,RPS6,MORC3,ARNTL,RPL6,RPL36A,DCTN2
GO:0009648	photoperiodism	4	5.35e-05	4.27165	CRY1,CLOCK,FBXL3,CRY2
GO:0009649	entrainment of circadian clock	4	6.96e-05	4.15739	CRY1,ARNTL2,FBXL3,CRY2
GO:0051726	regulation of cell cycle	15	8.86e-05	4.05257	CRY1,PER2,APC,DCTN3,CLOCK,CSNK1D,CTNNB1,DCTN1,ACTR1A,IPO7,RPS6,PKP4,CSNK1E,ARNTL,DCTN2
GO:0044085	cellular component biogenesis	23	9.09e-05	4.04144	RPS16,APC,DYNC1LI2,DCTN3,KPNB1,HMGB2,CTNNA1,CSNK1D,NDEL1,CTNNB1,RPL3,DCTN1,ACTR1A,RPL7A,UTP11L,RPL10A,RPS6,NOP56,PKP4,CSNK1E,RPL6,DCTN2,RPL26L1
GO:0000086	G2/M transition of mitotic cell cycle	6	0.00011	3.95861	DCTN3,CSNK1D,DCTN1,ACTR1A,CSNK1E,DCTN2
GO:0042273	ribosomal large subunit biogenesis	5	0.00011	3.95861	RPL3,RPL7A,RPL10A,RPL6,RPL26L1
GO:0034645	cellular macromolecule biosynthetic process	27	0.00017	3.76955	CRY1,RPS16,PER2,RPL8,ARNTL2,ZNF618,HMGB2,CTNND2,CLOCK,RPL4,ZNF609,RPLP2,NPAS2,PSPC1,CTNNB1,RPL3,RPS3A,HMGB3,RPL7A,RPL10A,RPS6,ARNTL,RPL6,RPL36A,RPL26L1,CRY2,PER3
GO:0044271	cellular nitrogen compound biosynthetic process	27	0.00017	3.76955	CRY1,RPS16,PER2,RPL8,ARNTL2,ZNF618,HMGB2,CTNND2,CLOCK,RPL4,ZNF609,RPLP2,NPAS2,PSPC1,CTNNB1,RPL3,RPS3A,HMGB3,RPL7A,RPL10A,RPS6,ARNTL,RPL6,RPL36A,RPL26L1,CRY2,PER3
GO:0010389	regulation of G2/M transition of mitotic cell cycle	6	0.00028	3.55284	DCTN3,CSNK1D,DCTN1,ACTR1A,CSNK1E,DCTN2
GO:0010605	negative regulation of macromolecule metabolic process	22	0.00029	3.5376	CRY1,RPS16,PER2,APC,RPL8,HMGB2,CLOCK,RPL4,RPLP2,PSPC1,CTNNB1,RPL3,RPS3A,RPL7A,RPL10A,IPO7,RPS6,ARNTL,RPL6,RPL36A,CRY2,PER3
GO:0071840	cellular component organization or biogenesis	34	0.00029	3.5376	RPS16,PER2,APC,DYNC1LI2,DCTN3,KPNB1,HMGB2,CTNNA1,CTNND2,CLOCK,CSNK1D,NDEL1,CTNNB1,RPL3,SORBS2,DCTN1,SYNE1,ACTR1A,HMGB3,RPL7A,CCSER2,UTP11L,MAP7D1,RPL10A,RPS6,NOP56,CAMSAP1,PKP4,CSNK1E,CTNNA2,RPL6,DCTN2,RPL26L1,APC2
GO:0051775	response to redox state	3	0.00035	3.45593	CLOCK,NPAS2,ARNTL
GO:1903047	mitotic cell cycle process	10	0.00037	3.4318	APC,DCTN3,KPNB1,CSNK1D,NDEL1,DCTN1,ACTR1A,RPS6,CSNK1E,DCTN2
GO:0051640	organelle localization	10	0.00042	3.37675	DYNC1LI2,DCTN3,KPNB1,CSNK1D,NDEL1,CTNNB1,DCTN1,ACTR1A,CSNK1E,DCTN2
GO:0019886	antigen processing and presentation of exogenous peptide antigen via MHC class II	5	0.00045	3.34679	DYNC1LI2,DCTN3,DCTN1,ACTR1A,DCTN2
GO:0042754	negative regulation of circadian rhythm	3	0.00047	3.3279	CRY1,PER2,CRY2
GO:0044772	mitotic cell cycle phase transition	7	0.00047	3.3279	DCTN3,CSNK1D,DCTN1,ACTR1A,RPS6,CSNK1E,DCTN2
GO:0043170	macromolecule metabolic process	41	0.0005	3.30103	CRY1,RPS16,PER2,APC,RPL8,ARNTL2,ZNF618,KPNB1,HMGB2,CTNND2,CLOCK,RPL4,ZNF609,RPLP2,CSNK1D,SRRM1,NDEL1,NPAS2,PSPC1,CTNNB1,RPL3,RPS3A,FBXL3,PRPF38B,HMGB3,RPL7A,UTP11L,RPL10A,RPS6,NOP56,CSNK1E,MORC3,ARNTL,RPL6,RPL36A,RPL26L1,FBXO41,TRAF3,CWC25,CRY2,PER3
GO:0006888	endoplasmic reticulum to Golgi vesicle-mediated transport	6	0.00057	3.24413	DYNC1LI2,DCTN3,CSNK1D,DCTN1,ACTR1A,DCTN2
GO:0006996	organelle organization	24	0.00057	3.24413	PER2,DYNC1LI2,DCTN3,KPNB1,HMGB2,CTNNA1,CLOCK,CSNK1D,NDEL1,CTNNB1,RPL3,SORBS2,DCTN1,SYNE1,ACTR1A,HMGB3,CCSER2,MAP7D1,CAMSAP1,CSNK1E,CTNNA2,RPL6,DCTN2,APC2
GO:0006364	rRNA processing	6	0.00087	3.06048	RPS16,RPL7A,UTP11L,RPL10A,RPS6,NOP56
GO:0043153	entrainment of circadian clock by photoperiod	3	0.00092	3.03621	CRY1,FBXL3,CRY2
GO:0009785	blue light signaling pathway	2	0.0011	2.95861	CRY1,CRY2
GO:0051179	localization	32	0.0011	2.95861	CRY1,RPS16,APC,DYNC1LI2,DCTN3,RPL8,KPNB1,HMGB2,CTNNA1,RPL4,RPLP2,CSNK1D,SRRM1,NDEL1,NDUFA4,CTNNB1,RPL3,RPS3A,DCTN1,SYNE1,ACTR1A,RPL7A,RPL10A,IPO7,RPS6,CSNK1E,MORC3,ARNTL,CTNNA2,RPL6,RPL36A,DCTN2
GO:1905426	positive regulation of Wnt-mediated midbrain dopaminergic neuron differentiation	2	0.0011	2.95861	CSNK1D,CSNK1E
GO:0010468	regulation of gene expression	29	0.0014	2.85387	CRY1,RPS16,PER2,RPL8,ARNTL2,ZNF618,HMGB2,CTNND2,CLOCK,RPL4,ZNF609,RPLP2,CSNK1D,NPAS2,PSPC1,CTNNB1,RPL3,RPS3A,HMGB3,RPL7A,RPL10A,RPS6,CSNK1E,ARNTL,RPL6,RPL36A,TRAF3,CRY2,PER3
GO:0009987	cellular process	60	0.0015	2.82391	CRY1,RPS16,PER2,APC,DYNC1LI2,DCTN3,RPL8,ARNTL2,ZNF618,KPNB1,HMGB2,CTNNA1,CTNND2,CLOCK,RPL4,ZNF609,RPLP2,CSNK1D,PRX,SRRM1,NDEL1,NPAS2,NDUFA4,PSPC1,CTNNB1,RPL3,RPS3A,FBXL3,SORBS2,LZTS3,DCTN1,SYNE1,ACTR1A,PRPF38B,HMGB3,STAU1,RPL7A,CCSER2,UTP11L,MAP7D1,RPL10A,IPO7,RPS6,NOP56,CAMSAP1,PKP4,CSNK1E,MORC3,ARNTL,CTNNA2,RPL6,RPL36A,DCTN2,RPL26L1,FBXO41,APC2,TRAF3,CWC25,CRY2,PER3
GO:0060284	regulation of cell development	11	0.0015	2.82391	PER2,HMGB2,CTNNA1,CLOCK,ZNF609,CSNK1D,NDEL1,CTNNB1,LZTS3,CSNK1E,ARNTL
GO:0040001	establishment of mitotic spindle localization	3	0.002	2.69897	KPNB1,NDEL1,DCTN1
GO:0050767	regulation of neurogenesis	10	0.002	2.69897	PER2,HMGB2,CTNNA1,ZNF609,CSNK1D,NDEL1,CTNNB1,LZTS3,CSNK1E,ARNTL
GO:0120036	plasma membrane bounded cell projection organization	12	0.002	2.69897	DCTN3,CTNNA1,CTNND2,CSNK1D,NDEL1,CTNNB1,DCTN1,ACTR1A,CAMSAP1,CSNK1E,CTNNA2,DCTN2
GO:0042634	regulation of hair cycle	3	0.0021	2.67778	CLOCK,CTNNB1,ARNTL
GO:0022402	cell cycle process	11	0.0022	2.65758	APC,DCTN3,KPNB1,CSNK1D,NDEL1,CTNNB1,DCTN1,ACTR1A,RPS6,CSNK1E,DCTN2
GO:0007346	regulation of mitotic cell cycle	9	0.0024	2.61979	APC,DCTN3,CSNK1D,CTNNB1,DCTN1,ACTR1A,RPS6,CSNK1E,DCTN2
GO:1901990	regulation of mitotic cell cycle phase transition	7	0.0024	2.61979	APC,DCTN3,CSNK1D,DCTN1,ACTR1A,CSNK1E,DCTN2
GO:0006807	nitrogen compound metabolic process	42	0.0027	2.56864	CRY1,RPS16,PER2,APC,RPL8,ARNTL2,ZNF618,KPNB1,HMGB2,CTNND2,CLOCK,RPL4,ZNF609,RPLP2,CSNK1D,SRRM1,NDEL1,NPAS2,NDUFA4,PSPC1,CTNNB1,RPL3,RPS3A,FBXL3,PRPF38B,HMGB3,RPL7A,UTP11L,RPL10A,RPS6,NOP56,CSNK1E,MORC3,ARNTL,RPL6,RPL36A,RPL26L1,FBXO41,TRAF3,CWC25,CRY2,PER3
GO:0071681	cellular response to indole-3-methanol	2	0.0031	2.50864	CTNNA1,CTNNB1
GO:0034504	protein localization to nucleus	5	0.0032	2.49485	KPNB1,SYNE1,IPO7,MORC3,ARNTL
GO:0044260	cellular macromolecule metabolic process	35	0.0035	2.45593	CRY1,RPS16,PER2,APC,RPL8,ARNTL2,ZNF618,KPNB1,HMGB2,CTNND2,CLOCK,RPL4,ZNF609,RPLP2,CSNK1D,NPAS2,PSPC1,CTNNB1,RPL3,RPS3A,FBXL3,HMGB3,RPL7A,RPL10A,RPS6,CSNK1E,MORC3,ARNTL,RPL6,RPL36A,RPL26L1,FBXO41,TRAF3,CRY2,PER3
GO:0044267	cellular protein metabolic process	24	0.0036	2.4437	CRY1,RPS16,PER2,APC,RPL8,CLOCK,RPL4,RPLP2,CSNK1D,RPL3,RPS3A,FBXL3,RPL7A,RPL10A,RPS6,CSNK1E,MORC3,ARNTL,RPL6,RPL36A,RPL26L1,FBXO41,TRAF3,CRY2
GO:1902850	microtubule cytoskeleton organization involved in mitosis	4	0.0039	2.40894	KPNB1,NDEL1,DCTN1,DCTN2
GO:0070925	organelle assembly	9	0.0042	2.37675	DCTN3,KPNB1,CSNK1D,RPL3,DCTN1,ACTR1A,CSNK1E,RPL6,DCTN2
GO:0006396	RNA processing	10	0.0045	2.34679	RPS16,SRRM1,PSPC1,PRPF38B,RPL7A,UTP11L,RPL10A,RPS6,NOP56,CWC25
GO:0010564	regulation of cell cycle process	9	0.005	2.30103	APC,DCTN3,CSNK1D,CTNNB1,DCTN1,ACTR1A,PKP4,CSNK1E,DCTN2
GO:0030111	regulation of Wnt signaling pathway	6	0.0054	2.26761	APC,CTNND2,CSNK1D,CSNK1E,ARNTL,APC2
GO:2000074	regulation of type B pancreatic cell development	2	0.0058	2.23657	CLOCK,ARNTL
GO:1990090	cellular response to nerve growth factor stimulus	3	0.0061	2.21467	DYNC1LI2,RPL8,CSNK1D
GO:0016055	Wnt signaling pathway	6	0.0063	2.20066	APC,CTNND2,CSNK1D,CTNNB1,CSNK1E,APC2
GO:0007399	nervous system development	17	0.0071	2.14874	PER2,HMGB2,CTNNA1,CTNND2,ZNF609,CSNK1D,PRX,NDEL1,NPAS2,CTNNB1,LZTS3,DCTN1,UTP11L,CAMSAP1,CSNK1E,ARNTL,CTNNA2
GO:0048699	generation of neurons	13	0.0076	2.11919	PER2,HMGB2,CTNNA1,CTNND2,ZNF609,CSNK1D,NDEL1,CTNNB1,LZTS3,CAMSAP1,CSNK1E,ARNTL,CTNNA2
GO:0044238	primary metabolic process	42	0.0086	2.0655	CRY1,RPS16,PER2,APC,RPL8,ARNTL2,ZNF618,KPNB1,HMGB2,CTNND2,CLOCK,RPL4,ZNF609,RPLP2,CSNK1D,SRRM1,NDEL1,NPAS2,NDUFA4,PSPC1,CTNNB1,RPL3,RPS3A,FBXL3,PRPF38B,HMGB3,RPL7A,UTP11L,RPL10A,RPS6,NOP56,CSNK1E,MORC3,ARNTL,RPL6,RPL36A,RPL26L1,FBXO41,TRAF3,CWC25,CRY2,PER3
GO:0006997	nucleus organization	4	0.0093	2.03152	HMGB2,NDEL1,DCTN1,SYNE1
GO:0051650	establishment of vesicle localization	5	0.0093	2.03152	CSNK1D,NDEL1,CTNNB1,DCTN1,DCTN2
GO:0060828	regulation of canonical Wnt signaling pathway	5	0.0093	2.03152	APC,CTNND2,CSNK1D,ARNTL,APC2
GO:0006810	transport	25	0.0095	2.02228	RPS16,DYNC1LI2,DCTN3,RPL8,KPNB1,RPL4,RPLP2,CSNK1D,SRRM1,NDEL1,NDUFA4,CTNNB1,RPL3,RPS3A,DCTN1,ACTR1A,RPL7A,RPL10A,IPO7,RPS6,CSNK1E,ARNTL,RPL6,RPL36A,DCTN2
GO:2000052	positive regulation of non-canonical Wnt signaling pathway	2	0.0103	1.98716	CSNK1D,CSNK1E
GO:0072091	regulation of stem cell proliferation	3	0.0104	1.98297	HMGB2,CTNNA1,CTNNB1
GO:0048519	negative regulation of biological process	28	0.0113	1.94692	CRY1,RPS16,PER2,APC,RPL8,HMGB2,CTNNA1,CLOCK,RPL4,RPLP2,NPAS2,PSPC1,CTNNB1,RPL3,RPS3A,RPL7A,RPL10A,IPO7,RPS6,MORC3,ARNTL,CTNNA2,RPL6,RPL36A,APC2,TRAF3,CRY2,PER3
GO:0019538	protein metabolic process	25	0.0114	1.9431	CRY1,RPS16,PER2,APC,RPL8,CLOCK,RPL4,RPLP2,CSNK1D,NDEL1,RPL3,RPS3A,FBXL3,RPL7A,RPL10A,RPS6,CSNK1E,MORC3,ARNTL,RPL6,RPL36A,RPL26L1,FBXO41,TRAF3,CRY2
GO:0034329	cell junction assembly	4	0.0119	1.92445	APC,CTNNA1,CTNNB1,PKP4
GO:0018298	protein-chromophore linkage	2	0.0129	1.88941	CRY1,CRY2
GO:0022411	cellular component disassembly	6	0.0135	1.86967	APC,KPNB1,HMGB2,NDEL1,CTNNB1,DCTN1
GO:0006309	apoptotic DNA fragmentation	2	0.0143	1.84466	KPNB1,HMGB2
GO:0051081	nuclear envelope disassembly	2	0.0159	1.7986	NDEL1,DCTN1
GO:0042274	ribosomal small subunit biogenesis	3	0.0164	1.78516	RPS16,UTP11L,RPS6
GO:0044237	cellular metabolic process	41	0.0167	1.77728	CRY1,RPS16,PER2,APC,RPL8,ARNTL2,ZNF618,KPNB1,HMGB2,CTNND2,CLOCK,RPL4,ZNF609,RPLP2,CSNK1D,SRRM1,NPAS2,NDUFA4,PSPC1,CTNNB1,RPL3,RPS3A,FBXL3,PRPF38B,HMGB3,RPL7A,UTP11L,RPL10A,RPS6,NOP56,CSNK1E,MORC3,ARNTL,RPL6,RPL36A,RPL26L1,FBXO41,TRAF3,CWC25,CRY2,PER3
GO:0051656	establishment of organelle localization	6	0.0175	1.75696	KPNB1,CSNK1D,NDEL1,CTNNB1,DCTN1,DCTN2
GO:0071704	organic substance metabolic process	42	0.0177	1.75203	CRY1,RPS16,PER2,APC,RPL8,ARNTL2,ZNF618,KPNB1,HMGB2,CTNND2,CLOCK,RPL4,ZNF609,RPLP2,CSNK1D,SRRM1,NDEL1,NPAS2,NDUFA4,PSPC1,CTNNB1,RPL3,RPS3A,FBXL3,PRPF38B,HMGB3,RPL7A,UTP11L,RPL10A,RPS6,NOP56,CSNK1E,MORC3,ARNTL,RPL6,RPL36A,RPL26L1,FBXO41,TRAF3,CWC25,CRY2,PER3
GO:0031110	regulation of microtubule polymerization or depolymerization	3	0.018	1.74473	APC,DCTN1,CAMSAP1
GO:0042753	positive regulation of circadian rhythm	2	0.0207	1.68403	ARNTL2,ARNTL
GO:0007043	cell-cell junction assembly	3	0.0213	1.67162	APC,CTNNA1,PKP4
GO:0007098	centrosome cycle	3	0.0224	1.64975	NDEL1,CTNNB1,DCTN1
GO:0071539	protein localization to centrosome	2	0.0224	1.64975	CSNK1D,DCTN2
GO:0045216	cell-cell junction organization	4	0.0227	1.64397	APC,CTNNA1,CTNNB1,PKP4
GO:0098609	cell-cell adhesion	6	0.0234	1.63078	ARVCF,CTNNA1,CTNND2,CTNNB1,PKP4,CTNNA2
GO:0007020	microtubule nucleation	2	0.0236	1.62709	CSNK1D,NDEL1
GO:1904886	beta-catenin destruction complex disassembly	2	0.0236	1.62709	APC,CTNNB1
GO:1903321	negative regulation of protein modification by small protein conjugation or removal	3	0.0237	1.62525	CRY1,PER2,CTNNB1
GO:0060255	regulation of macromolecule metabolic process	31	0.0245	1.61083	CRY1,RPS16,PER2,APC,RPL8,ARNTL2,ZNF618,HMGB2,CTNND2,CLOCK,RPL4,ZNF609,RPLP2,CSNK1D,NPAS2,PSPC1,CTNNB1,RPL3,RPS3A,HMGB3,RPL7A,RPL10A,IPO7,RPS6,CSNK1E,ARNTL,RPL6,RPL36A,TRAF3,CRY2,PER3
GO:0032402	melanosome transport	2	0.0248	1.60555	DCTN1,DCTN2
GO:0045597	positive regulation of cell differentiation	9	0.0248	1.60555	HMGB2,CTNNA1,ZNF609,CSNK1D,NDEL1,CTNNB1,CSNK1E,ARNTL,CTNNA2
GO:0051457	maintenance of protein location in nucleus	2	0.0248	1.60555	SYNE1,MORC3
GO:0070507	regulation of microtubule cytoskeleton organization	4	0.0256	1.59176	APC,CTNNB1,DCTN1,CAMSAP1
GO:0000132	establishment of mitotic spindle orientation	2	0.0262	1.5817	NDEL1,DCTN1
GO:0048588	developmental cell growth	3	0.0262	1.5817	NDEL1,CTNNB1,SORBS2
GO:0051149	positive regulation of muscle cell differentiation	3	0.0262	1.5817	CTNNA1,CTNNB1,CTNNA2
GO:0022607	cellular component assembly	16	0.0266	1.57512	APC,DYNC1LI2,DCTN3,KPNB1,HMGB2,CTNNA1,CSNK1D,NDEL1,CTNNB1,RPL3,DCTN1,ACTR1A,PKP4,CSNK1E,RPL6,DCTN2
GO:0000470	maturation of LSU-rRNA	2	0.0277	1.55752	RPL7A,RPL10A
GO:0051642	centrosome localization	2	0.0293	1.53313	DYNC1LI2,NDEL1
GO:0060070	canonical Wnt signaling pathway	3	0.0312	1.50585	APC,CTNNB1,CSNK1E
GO:0048643	positive regulation of skeletal muscle tissue development	2	0.0326	1.48678	CTNNB1,ARNTL
GO:1902692	regulation of neuroblast proliferation	2	0.0326	1.48678	CTNNA1,CTNNB1
GO:0019222	regulation of metabolic process	32	0.0342	1.46597	CRY1,RPS16,PER2,APC,RPL8,ARNTL2,ZNF618,KPNB1,HMGB2,CTNND2,CLOCK,RPL4,ZNF609,RPLP2,CSNK1D,NPAS2,PSPC1,CTNNB1,RPL3,RPS3A,HMGB3,RPL7A,RPL10A,IPO7,RPS6,CSNK1E,ARNTL,RPL6,RPL36A,TRAF3,CRY2,PER3
GO:0016043	cellular component organization	27	0.0354	1.451	PER2,APC,DYNC1LI2,DCTN3,KPNB1,HMGB2,CTNNA1,CTNND2,CLOCK,CSNK1D,NDEL1,CTNNB1,RPL3,SORBS2,DCTN1,SYNE1,ACTR1A,HMGB3,CCSER2,MAP7D1,CAMSAP1,PKP4,CSNK1E,CTNNA2,RPL6,DCTN2,APC2
GO:0050789	regulation of biological process	47	0.0358	1.44612	CRY1,RPS16,PER2,APC,DCTN3,RPL8,ARNTL2,ZNF618,KPNB1,HMGB2,CTNNA1,CTNND2,CLOCK,RPL4,ZNF609,RPLP2,CSNK1D,NDEL1,NPAS2,PSPC1,CTNNB1,RPL3,RPS3A,FBXL3,LZTS3,DCTN1,ACTR1A,HMGB3,STAU1,RPL7A,UTP11L,RPL10A,IPO7,RPS6,CAMSAP1,PKP4,CSNK1E,MORC3,ARNTL,CTNNA2,RPL6,RPL36A,DCTN2,APC2,TRAF3,CRY2,PER3
GO:0000027	ribosomal large subunit assembly	2	0.0359	1.44491	RPL3,RPL6
GO:0007276	gamete generation	7	0.0365	1.43771	HMGB2,CLOCK,CTNNB1,SYNE1,ACTR1A,RPS6,ARNTL
GO:0006606	protein import into nucleus	3	0.037	1.4318	KPNB1,IPO7,ARNTL
GO:0021799	cerebral cortex radially oriented cell migration	2	0.0376	1.42481	NDEL1,CTNNB1
GO:0045736	negative regulation of cyclin-dependent protein serine/threonine kinase activity	2	0.0376	1.42481	APC,IPO7
GO:0032479	regulation of type I interferon production	3	0.0469	1.32883	HMGB2,CTNNB1,TRAF3
