# Supplementary material for: The expression, localisation and interactome of pigeon CRY2
Source: Sci Rep. 2021 Oct 13;11:20293. doi: 10.1038/s41598-021-99207-x (PMC8514597; doi:10.1038/s41598-021-99207-x)
Supplement: Supplementary file 3 — Supplementary Information 3. [file 41598_2021_99207_MOESM3_ESM.xlsx]

## Sheet: Midnight_Mass Spectrometry Data
Accession Number	Gene Name	Description	MW[kDa]	Normalized Area	Unique Peptides
XP_013227169.2	PRX	periaxin-like, partial [Columba livia]	42.602	3.61998e+08	29
XP_005507860.1	DCTN3	dynactin subunit 3 [Columba livia]	25.555	3.5624e+08	15
XP_021155892.1	DCTN1	dynactin subunit 1 isoform X1 [Columba livia]	126.423	2.8086e+08	74
XP_021152284.1	DCTN2	dynactin subunit 2 isoform X1 [Columba livia]	50.322	1.97817e+08	18
ANT47195.1	CRY2	cryptochrome 2b [Columba livia]	67.583	1.0603e+08	12
XP_021144719.1	FBXL21	F-box/LRR-repeat protein 21 [Columba livia]	49.46	3.85041e+07	11
XP_005501829.1	FBXL3	F-box/LRR-repeat protein 3 [Columba livia]	49.385	2.8591e+07	8
XP_021153432.1	TPM3	tropomyosin alpha-3 chain [Columba livia]	19.055	2.38881e+07	5
XP_021155886.1	NOP56	LOW QUALITY PROTEIN: nucleolar protein 56 [Columba livia]	76.284	1.64243e+07	5
XP_021146794.1	PER2	period circadian protein homolog 2 isoform X1 [Columba livia]	148.259	1.36936e+07	19
XP_005513673.2	RPL27	60S ribosomal protein L27, partial [Columba livia]	14.542	1.35056e+07	3
EMC86883.1	RPL6	60S ribosomal protein L6, partial [Columba livia]	32.942	1.32754e+07	10
EMC80440.1	RPL21	60S ribosomal protein L21, partial [Columba livia]	17.804	1.08424e+07	4
XP_021138964.1	ACTN4	zinc finger protein 271-like, partial [Columba livia]	62.302	8.54849e+06	8
XP_005510285.1	RPL7	60S ribosomal protein L7 [Columba livia]	28.62	7.09272e+06	5
XP_021142376.1	RPL8	LOW QUALITY PROTEIN: 60S ribosomal protein L8 [Columba livia]	28.935	6.9623e+06	5
XP_021151619.1	ARHGAP32	rho GTPase-activating protein 32 isoform X1 [Columba livia]	225.674	6.84091e+06	43
XP_005515387.1	DCTN2	dynactin subunit 2-like [Columba livia]	11.697	6.69518e+06	3
XP_013225032.1	RPL3	60S ribosomal protein L3 [Columba livia]	46.845	6.39768e+06	7
XP_005511253.1	RPL4	60S ribosomal protein L4 [Columba livia]	44.973	5.86458e+06	4
XP_021150157.1	FAM184A	protein FAM184A isoform X2 [Columba livia]	134.247	5.21464e+06	2
XP_005514753.1	CSNK1E	casein kinase I [Columba livia]	48.926	5.18295e+06	8
XP_021150900.1	CAPZB	F-actin-capping protein subunit beta isoform X3 [Columba livia]	30.591	5.07313e+06	4
EMC76988.1	RPL34	60S ribosomal protein L34, partial [Columba livia]	13.443	3.56613e+06	3
XP_005513292.1	RPL35A	60S ribosomal protein L35a [Columba livia]	12.557	2.95496e+06	4
EMC90386.1	MORC3	MORC family CW-type zinc finger protein 3, partial [Columba livia]	104.011	2.66844e+06	17
XP_005509074.1	RPL32	LOW QUALITY PROTEIN: 60S ribosomal protein L32 [Columba livia]	15.736	2.36515e+06	4
XP_013225522.1	IPO7	importin-7 [Columba livia]	114.564	1.74647e+06	6
XP_005499224.1	RPL15	60S ribosomal protein L15 [Columba livia]	24.147	1.64946e+06	5
XP_013222743.1	PURA	transcriptional activator protein Pur-alpha, partial [Columba livia]	20.06	1.52212e+06	2
XP_021152671.1	APC2	LOW QUALITY PROTEIN: adenomatous polyposis coli protein 2, partial [Columba livia]	237.28	1.48616e+06	19
XP_021138950.1	PSMA7	proteasome subunit alpha type-7 [Columba livia]	25.623	1.11691e+06	2
XP_005501313.1	RPL9	60S ribosomal protein L9 [Columba livia]	21.775	943948	2
EMC81030.1	KIF2A	Kinesin-like protein KIF2A [Columba livia]	82.513	918437	6
XP_021153667.1	H1FX	histone H1x [Columba livia]	15.419	893033	2
XP_005499359.1	ARNTL	aryl hydrocarbon receptor nuclear translocator-like protein 1 isoform X1 [Columba livia]	69.507	881054	3
EMC89089.1	HSPD1	60 kDa heat shock protein, mitochondrial [Columba livia]	60.421	791460	8
XP_021147319.1	DYNC1I2	cytoplasmic dynein 1 intermediate chain 2 isoform X1 [Columba livia]	72.418	776343	4
EMC85767.1	AP2M1	AP-2 complex subunit mu-1 [Columba livia]	52.276	774790	4
XP_005513645.1	CAVIN1	polymerase I and transcript release factor [Columba livia]	41.632	720708	3
XP_021152764.1	DNM3	dynamin-3 [Columba livia]	98.426	681495	7
XP_021143924.1	CAPZA2	F-actin-capping protein subunit alpha-2 [Columba livia]	38.256	672536	3
EMC90288.1	PDIA6	Protein disulfide-isomerase A6, partial [Columba livia]	47.907	662420	3
AHW46848.1	CRY1	cryptochrome-1 [Columba livia]	69.569	640564	3
XP_005501763.1	CAVIN2	serum deprivation-response protein [Columba livia]	43.811	618779	4
EMC85358.1	KPNB1	Importin subunit beta-1, partial [Columba livia]	93.75	576037	3
XP_021148950.1	RPL24	60S ribosomal protein L24 [Columba livia]	22.751	572561	2
EMC88294.1	RBBP4	Histone-binding protein RBBP4 [Columba livia]	47.365	571935	2
EMC87730.1	DYNC1I1	Cytoplasmic dynein 1 intermediate chain 1 [Columba livia]	70.859	518569	2
XP_005501261.1	CLOCK	circadian locomoter output cycles protein kaput isoform X1 [Columba livia]	96.188	513087	4
EMC79938.1	CAMK2G	Calcium/calmodulin-dependent protein kinase type II gamma chain [Columba livia]	44.711	487432	3
XP_013227107.1	RBM4B	RNA-binding protein 4B, partial [Columba livia]	33.892	453623	3
XP_021139496.1	BASP1	brain acid soluble protein 1 [Columba livia]	25.48	445380	4
XP_021140800.1	HNRNPR	heterogeneous nuclear ribonucleoprotein R [Columba livia]	70.845	443397	4
XP_021135640.1	PLEKHA5	pleckstrin homology domain-containing family A member 5 isoform X1 [Columba livia]	136.855	394954	7
XP_021153467.1	CTNNA2	catenin alpha-2 [Columba livia]	61.999	364054	2
EMC77627.1	DYNC1LI2	Cytoplasmic dynein 1 light intermediate chain 2, partial [Columba livia]	50.664	348683	5
XP_005510632.2	DNAJC27	dnaJ homolog subfamily C member 27 isoform X1 [Columba livia]	32.187	348321	2
XP_021155042.1	AP3S2	LOW QUALITY PROTEIN: AP-3 complex subunit sigma-2, partial [Columba livia]	22.34	309337	2
XP_021141043.1	RPS3A	40S ribosomal protein S3a [Columba livia]	29.246	308518	2
EMC85101.1	RUVBL1	RuvB-like 1 [Columba livia]	50.218	300829	3
EMC88311.1	HTRA1	Serine protease HTRA1 [Columba livia]	35.739	279598	2
XP_005507395.1	CCT4	T-complex protein 1 subunit delta, partial [Columba livia]	55.885	261944	5
XP_021149188.1	VSNL1	visinin-like protein 1 [Columba livia]	22.128	247890	2
XP_021147332.1	AP3D1	AP-3 complex subunit delta-1, partial [Columba livia]	138.027	230342	4
XP_013225815.2	PDIA5	LOW QUALITY PROTEIN: protein disulfide-isomerase A5 [Columba livia]	58.758	212702	3
XP_005510973.1	ACTN4	LOW QUALITY PROTEIN: alpha-actinin-4-like [Columba livia]	99.755	197703	5
XP_021144900.1	CTNNA1	catenin alpha-1 [Columba livia]	99.97	151037	2
XP_021145000.1	MAP7D2	MAP7 domain-containing protein 2 [Columba livia]	81.735	139807	3
XP_021150090.1	SEPT7	septin-7 isoform X2 [Columba livia]	55.689	135686	2
XP_021138529.1	ILF3	interleukin enhancer-binding factor 3 [Columba livia]	88.75	123541	3
XP_005504347.1	C-16	16 kDa beta-galactoside-binding lectin [Columba livia]	18.375	99948.9	2
XP_013224624.1	FAM120A	LOW QUALITY PROTEIN: constitutive coactivator of PPAR-gamma-like protein 1 [Columba livia]	97.075	93498	2
XP_013223841.2	WDR47	WD repeat-containing protein 47 isoform X1 [Columba livia]	102.39	90456.7	3
XP_021148271.1	APC	LOW QUALITY PROTEIN: adenomatous polyposis coli protein [Columba livia]	311.225	85995.2	6
XP_021137620.1	PER3	period circadian protein homolog 3 [Columba livia]	121.463	82383.6	2
XP_021148196.1	EML1	echinoderm microtubule-associated protein-like 1 isoform X1 [Columba livia]	92.462	82094.7	3
XP_005511322.1	MYH9	myosin-9 [Columba livia]	226.509	76752.7	3
EMC83638.1	AP2A2	AP-2 complex subunit alpha-2 [Columba livia]	107.165	69738.4	2
XP_021151225.1	SRCIN1	LOW QUALITY PROTEIN: SRC kinase signaling inhibitor 1 [Columba livia]	188.956	67980.5	4
XP_021136153.1	SPTBN1	LOW QUALITY PROTEIN: spectrin beta chain, non-erythrocytic 1 [Columba livia]	271.491	67052.3	7
XP_005504027.2	SF3A2	splicing factor 3A subunit 2 isoform X1 [Columba livia]	27.144	66962.7	2
XP_005503512.2	KLHL3	kelch-like protein 3 isoform X1 [Columba livia]	66.974	45733.6	3
XP_021154002.1	PLEKHA6	LOW QUALITY PROTEIN: pleckstrin homology domain-containing family A member 6 [Columba livia]	130.037	27397.9	2
XP_021152588.1	STAU2	double-stranded RNA-binding protein Staufen homolog 2 [Columba livia]	65.023	25276.7	2
XP_021145358.1	HNRNPM	heterogeneous nuclear ribonucleoprotein M [Columba livia]	61.205	16239.7	2
XP_005501719.1	USP9X	probable ubiquitin carboxyl-terminal hydrolase FAF-X isoform X1 [Columba livia]	290.004	12456.9	2
XP_005501528.1	CWF19L2	CWF19-like protein 2 [Columba livia]	105.609	10407	2
