# Supplementary material for: The expression, localisation and interactome of pigeon CRY2
Source: Sci Rep. 2021 Oct 13;11:20293. doi: 10.1038/s41598-021-99207-x (PMC8514597; doi:10.1038/s41598-021-99207-x)
Supplement: Supplementary file 4 — Supplementary Information 4. [file 41598_2021_99207_MOESM4_ESM.xlsx]

## Sheet: Midnight_GO Terms
GO Term ID	Term Description (Biological Process)	Observed Gene Count	False Discovery Rate	Negative (logFDR)	Proteins in Network
GO:0006614	SRP-dependent cotranslational protein targeting to membrane	14	3.51e-14	13.4547	RPL8,RPL15,RPL4,RPL7,RPL3,RPL21,RPS3A,RPL24,RPL34,RPL9,RPL6,RPL32,RPL35A,RPL27
GO:0046907	intracellular transport	34	3.51e-14	13.4547	ACTN4,DYNC1LI2,DCTN3,RPL8,KPNB1,AP2M1,RPL15,RPL4,USP9X,DYNC1I1,AP2A2,AP3S2,RPL7,RPL3,RPL21,RPS3A,AP3D1,SPTBN1,DCTN1,CAPZA2,DNM3,IPO7,HSPD1,RPL24,RPL34,DYNC1I2,ARNTL,RPL9,CAPZB,RPL6,DCTN2,RPL32,RPL35A,RPL27
GO:0051649	establishment of localization in cell	35	6.64e-14	13.1778	MYH9,ACTN4,DYNC1LI2,DCTN3,RPL8,KPNB1,AP2M1,RPL15,RPL4,USP9X,DYNC1I1,AP2A2,AP3S2,RPL7,RPL3,RPL21,RPS3A,AP3D1,SPTBN1,DCTN1,CAPZA2,DNM3,IPO7,HSPD1,RPL24,RPL34,DYNC1I2,ARNTL,RPL9,CAPZB,RPL6,DCTN2,RPL32,RPL35A,RPL27
GO:0000184	nuclear-transcribed mRNA catabolic process, nonsense-mediated decay	14	1.22e-13	12.9136	RPL8,RPL15,RPL4,RPL7,RPL3,RPL21,RPS3A,RPL24,RPL34,RPL9,RPL6,RPL32,RPL35A,RPL27
GO:0072594	establishment of protein localization to organelle	20	1.81e-13	12.7423	RPL8,KPNB1,RPL15,RPL4,USP9X,RPL7,RPL3,RPL21,RPS3A,DNM3,IPO7,HSPD1,RPL24,RPL34,ARNTL,RPL9,RPL6,RPL32,RPL35A,RPL27
GO:0006413	translational initiation	14	8.28e-13	12.082	RPL8,RPL15,RPL4,RPL7,RPL3,RPL21,RPS3A,RPL24,RPL34,RPL9,RPL6,RPL32,RPL35A,RPL27
GO:0051641	cellular localization	38	1.07e-12	11.9706	MYH9,ACTN4,DYNC1LI2,DCTN3,RPL8,KPNB1,AP2M1,CTNNA1,RPL15,RPL4,USP9X,DYNC1I1,AP2A2,AP3S2,RPL7,RPL3,RPL21,RPS3A,AP3D1,SPTBN1,DCTN1,CAPZA2,DNM3,IPO7,HSPD1,RPL24,RPL34,CSNK1E,DYNC1I2,MORC3,ARNTL,RPL9,CAPZB,RPL6,DCTN2,RPL32,RPL35A,RPL27
GO:0033365	protein localization to organelle	22	8.86e-12	11.0526	RPL8,KPNB1,RPL15,RPL4,USP9X,RPL7,RPL3,RPL21,RPS3A,DNM3,IPO7,HSPD1,RPL24,RPL34,MORC3,ARNTL,RPL9,RPL6,DCTN2,RPL32,RPL35A,RPL27
GO:0090150	establishment of protein localization to membrane	15	8.86e-12	11.0526	RPL8,RPL15,RPL4,RPL7,RPL3,RPL21,RPS3A,SPTBN1,RPL24,RPL34,RPL9,RPL6,RPL32,RPL35A,RPL27
GO:0006886	intracellular protein transport	24	1.49e-11	10.8268	RPL8,KPNB1,AP2M1,RPL15,RPL4,USP9X,AP2A2,AP3S2,RPL7,RPL3,RPL21,RPS3A,AP3D1,DNM3,IPO7,HSPD1,RPL24,RPL34,ARNTL,RPL9,RPL6,RPL32,RPL35A,RPL27
GO:0002181	cytoplasmic translation	10	2.83e-11	10.5482	RPL8,RPL15,RPL4,RPL7,RPS3A,RPL24,RPL9,RPL6,RPL32,RPL35A
GO:0006605	protein targeting	16	8.67e-11	10.062	RPL8,RPL15,RPL4,USP9X,RPL7,RPL3,RPL21,RPS3A,HSPD1,RPL24,RPL34,RPL9,RPL6,RPL32,RPL35A,RPL27
GO:0019886	antigen processing and presentation of exogenous peptide antigen via MHC class II	11	1e-10	10	DYNC1LI2,DCTN3,AP2M1,DYNC1I1,AP2A2,DCTN1,CAPZA2,DYNC1I2,KIF2A,CAPZB,DCTN2
GO:0044265	cellular macromolecule catabolic process	23	1.05e-10	9.97881	RPL8,KPNB1,AP2M1,CLOCK,RPL15,RPL4,KLHL3,USP9X,AP2A2,RPL7,RPL3,RPL21,RPS3A,FBXL3,PSMA7,RPL24,RPL34,ARNTL,RPL9,RPL6,RPL32,RPL35A,RPL27
GO:0048002	antigen processing and presentation of peptide antigen	12	1.05e-10	9.97881	DYNC1LI2,DCTN3,AP2M1,ERAP1,DYNC1I1,AP2A2,DCTN1,CAPZA2,DYNC1I2,KIF2A,CAPZB,DCTN2
GO:0034613	cellular protein localization	28	1.63e-10	9.78781	RPL8,KPNB1,AP2M1,CTNNA1,RPL15,RPL4,USP9X,AP2A2,AP3S2,RPL7,RPL3,RPL21,RPS3A,AP3D1,SPTBN1,DNM3,IPO7,HSPD1,RPL24,RPL34,MORC3,ARNTL,RPL9,RPL6,DCTN2,RPL32,RPL35A,RPL27
GO:0015031	protein transport	28	2.28e-10	9.64207	MYH9,ACTN4,RPL8,KPNB1,AP2M1,RPL15,RPL4,USP9X,CAMK2G,AP2A2,AP3S2,RPL7,RPL3,RPL21,RPS3A,AP3D1,SPTBN1,DNM3,IPO7,HSPD1,RPL24,RPL34,ARNTL,RPL9,RPL6,RPL32,RPL35A,RPL27
GO:0072657	protein localization to membrane	16	1.5e-09	8.82391	RPL8,RPL15,RPL4,RPL7,RPL3,RPL21,RPS3A,AP3D1,SPTBN1,RPL24,RPL34,RPL9,RPL6,RPL32,RPL35A,RPL27
GO:0008104	protein localization	31	3.89e-09	8.41005	MYH9,ACTN4,RPL8,KPNB1,AP2M1,CTNNA1,RPL15,RPL4,USP9X,CAMK2G,AP2A2,AP3S2,RPL7,RPL3,RPL21,RPS3A,AP3D1,SPTBN1,DNM3,IPO7,HSPD1,RPL24,RPL34,MORC3,ARNTL,RPL9,RPL6,DCTN2,RPL32,RPL35A,RPL27
GO:0033036	macromolecule localization	33	5.84e-09	8.23359	CRY1,MYH9,ACTN4,RPL8,KPNB1,AP2M1,CTNNA1,RPL15,RPL4,USP9X,CAMK2G,AP2A2,AP3S2,RPL7,RPL3,RPL21,RPS3A,AP3D1,SPTBN1,DNM3,IPO7,HSPD1,RPL24,CCT4,RPL34,MORC3,ARNTL,RPL9,RPL6,DCTN2,RPL32,RPL35A,RPL27
GO:0034655	nucleobase-containing compound catabolic process	15	1.01e-08	7.99568	RPL8,KPNB1,RPL15,RPL4,RPL7,RPL3,RPL21,RPS3A,RPL24,RPL34,RPL9,RPL6,RPL32,RPL35A,RPL27
GO:0032922	circadian regulation of gene expression	8	1.25e-08	7.90309	CRY1,PER2,CLOCK,CSNK1E,ARNTL,RBM4B,CRY2,PER3
GO:0016071	mRNA metabolic process	18	2.67e-08	7.57349	SF3A2,RPL8,RPL15,RPL4,HNRNPM,RPL7,RPL3,RPL21,RPS3A,HNRNPR,RPL24,RPL34,RPL9,RPL6,RPL32,RPL35A,RBM4B,RPL27
GO:0006518	peptide metabolic process	15	1.73e-07	6.76195	RPL8,ERAP1,RPL15,RPL4,RPL7,RPL3,RPL21,RPS3A,RPL24,RPL34,RPL9,RPL6,RPL32,RPL35A,RPL27
GO:0010629	negative regulation of gene expression	26	2.14e-07	6.66959	CRY1,PER2,RPL8,CLOCK,RPL15,RPL4,USP9X,BASP1,PURA,RPL7,RPL3,RPL21,RPS3A,RBBP4,HNRNPR,RPL24,RPL34,ARNTL,RPL9,RPL6,ILF3,RPL32,RPL35A,RPL27,CRY2,PER3
GO:0006810	transport	42	2.73e-07	6.56384	MYH9,ACTN4,DYNC1LI2,DCTN3,RPL8,KPNB1,AP2M1,RPL15,RPL4,KLHL3,USP9X,CAMK2G,DYNC1I1,AP2A2,AP3S2,RPL7,RPL3,RPL21,RPS3A,AP3D1,SPTBN1,DCTN1,CAPZA2,DNM3,IPO7,HSPD1,RPL24,CCT4,RPL34,CSNK1E,DYNC1I2,ARNTL,KIF2A,PDIA6,RPL9,CAPZB,RPL6,DCTN2,RPL32,RPL35A,RPL27,SRCIN1
GO:0007623	circadian rhythm	9	4.7e-07	6.3279	CRY1,PER2,CLOCK,HNRNPR,CSNK1E,ARNTL,RBM4B,CRY2,PER3
GO:0042752	regulation of circadian rhythm	8	6.22e-07	6.20621	CRY1,PER2,FBXL3,CSNK1E,ARNTL,RBM4B,CRY2,PER3
GO:0051179	localization	47	8.83e-07	6.05404	CRY1,MYH9,ACTN4,APC,DYNC1LI2,DCTN3,RPL8,KPNB1,AP2M1,CTNNA1,RPL15,RPL4,KLHL3,USP9X,CAMK2G,DYNC1I1,AP2A2,AP3S2,RPL7,RPL3,RPL21,RPS3A,AP3D1,SPTBN1,DCTN1,CAPZA2,DNM3,IPO7,HSPD1,RPL24,CCT4,RPL34,CSNK1E,DYNC1I2,MORC3,ARNTL,CTNNA2,KIF2A,PDIA6,RPL9,CAPZB,RPL6,DCTN2,RPL32,RPL35A,RPL27,SRCIN1
GO:1901575	organic substance catabolic process	24	1.9e-06	5.72125	RPL8,KPNB1,AP2M1,ERAP1,CLOCK,RPL15,RPL4,KLHL3,USP9X,AP2A2,RPL7,RPL3,RPL21,RPS3A,FBXL3,PSMA7,RPL24,RPL34,ARNTL,RPL9,RPL6,RPL32,RPL35A,RPL27
GO:2000323	negative regulation of glucocorticoid receptor signaling pathway	4	2.03e-06	5.6925	CRY1,CLOCK,ARNTL,CRY2
GO:0044248	cellular catabolic process	24	2.8e-06	5.55284	RPL8,KPNB1,AP2M1,ERAP1,CLOCK,RPL15,RPL4,KLHL3,USP9X,AP2A2,RPL7,RPL3,RPL21,RPS3A,FBXL3,PSMA7,RPL24,RPL34,ARNTL,RPL9,RPL6,RPL32,RPL35A,RPL27
GO:0006888	endoplasmic reticulum to Golgi vesicle-mediated transport	9	2.97e-06	5.52724	DYNC1LI2,DCTN3,DYNC1I1,SPTBN1,DCTN1,CAPZA2,DYNC1I2,CAPZB,DCTN2
GO:0009648	photoperiodism	5	3.51e-06	5.45469	CRY1,CLOCK,FBXL3,RBM4B,CRY2
GO:0048511	rhythmic process	10	4.99e-06	5.3019	CRY1,PER2,CLOCK,FBXL3,HNRNPR,CSNK1E,ARNTL,RBM4B,CRY2,PER3
GO:0071840	cellular component organization or biogenesis	46	4.99e-06	5.3019	MYH9,SF3A2,ACTN4,PER2,APC,DYNC1LI2,DCTN3,KPNB1,AP2M1,CTNNA1,SDPR,CLOCK,USP9X,RUVBL1,CAMK2G,AP2A2,H1FX,PURA,EML1,RPL7,RPL3,AP3D1,SPTBN1,DCTN1,CAPZA2,DNM3,TPM3,HTRA1,RBBP4,MAP7D2,NOP56,HSPD1,RPL24,RPL34,CSNK1E,DYNC1I2,SEPT7,CTNNA2,KIF2A,CAPZB,RPL6,DCTN2,RPL35A,APC2,RPL27,SRCIN1
GO:0006996	organelle organization	33	1.04e-05	4.98297	MYH9,ACTN4,PER2,DYNC1LI2,DCTN3,KPNB1,AP2M1,CTNNA1,CLOCK,USP9X,RUVBL1,H1FX,PURA,EML1,RPL3,AP3D1,SPTBN1,DCTN1,DNM3,TPM3,RBBP4,MAP7D2,HSPD1,RPL24,CSNK1E,DYNC1I2,SEPT7,CTNNA2,KIF2A,CAPZB,RPL6,DCTN2,APC2
GO:0007017	microtubule-based process	14	1.05e-05	4.97881	MYH9,DYNC1LI2,DCTN3,KPNB1,DYNC1I1,EML1,AP3S2,AP3D1,DCTN1,MAP7D2,DYNC1I2,KIF2A,DCTN2,APC2
GO:0048519	negative regulation of biological process	43	1.43e-05	4.84466	CRY1,MYH9,ACTN4,PER2,APC,RPL8,AP2M1,CTNNA1,CLOCK,RPL15,RPL4,USP9X,BASP1,PURA,RPL7,RPL3,RPL21,RPS3A,SPTBN1,CAPZA2,DNM3,HTRA1,RBBP4,HNRNPR,IPO7,HSPD1,RPL24,RPL34,MORC3,ARNTL,CTNNA2,VSNL1,RPL9,CAPZB,RPL6,ILF3,RPL32,RPL35A,APC2,RPL27,CRY2,PER3,SRCIN1
GO:0010605	negative regulation of macromolecule metabolic process	29	1.58e-05	4.80134	CRY1,PER2,APC,RPL8,CLOCK,RPL15,RPL4,USP9X,BASP1,PURA,RPL7,RPL3,RPL21,RPS3A,RBBP4,HNRNPR,IPO7,RPL24,RPL34,ARNTL,RPL9,RPL6,ILF3,RPL32,RPL35A,RPL27,CRY2,PER3,SRCIN1
GO:0044085	cellular component biogenesis	29	1.58e-05	4.80134	SF3A2,ACTN4,APC,DYNC1LI2,DCTN3,KPNB1,CTNNA1,RUVBL1,CAMK2G,H1FX,RPL7,RPL3,SPTBN1,DCTN1,CAPZA2,DNM3,RBBP4,NOP56,HSPD1,RPL24,RPL34,CSNK1E,DYNC1I2,SEPT7,KIF2A,RPL6,DCTN2,RPL35A,RPL27
GO:0051640	organelle localization	13	3.32e-05	4.47886	MYH9,ACTN4,DYNC1LI2,DCTN3,KPNB1,DYNC1I1,AP3S2,AP3D1,DCTN1,DNM3,CSNK1E,DYNC1I2,DCTN2
GO:0019538	protein metabolic process	38	3.59e-05	4.44491	CRY1,MYH9,PER2,APC,RPL8,AP2M1,ERAP1,CLOCK,RPL15,RPL4,KLHL3,USP9X,RUVBL1,CAMK2G,AP2A2,RPL7,RPL3,RPL21,RPS3A,FBXL3,SPTBN1,HTRA1,PSMA7,RBBP4,HSPD1,RPL24,RPL34,CSNK1E,MORC3,ARNTL,PDIA6,RPL9,RPL6,ILF3,RPL32,RPL35A,RPL27,CRY2
GO:0048193	Golgi vesicle transport	10	4.35e-05	4.36151	DYNC1LI2,DCTN3,DYNC1I1,SPTBN1,DCTN1,CAPZA2,DYNC1I2,KIF2A,CAPZB,DCTN2
GO:0043153	entrainment of circadian clock by photoperiod	4	6.36e-05	4.19654	CRY1,FBXL3,RBM4B,CRY2
GO:0044267	cellular protein metabolic process	34	7.1e-05	4.14874	CRY1,PER2,APC,RPL8,AP2M1,CLOCK,RPL15,RPL4,KLHL3,USP9X,RUVBL1,CAMK2G,AP2A2,RPL7,RPL3,RPL21,RPS3A,FBXL3,SPTBN1,PSMA7,RBBP4,RPL24,RPL34,CSNK1E,MORC3,ARNTL,PDIA6,RPL9,RPL6,ILF3,RPL32,RPL35A,RPL27,CRY2
GO:0007018	microtubule-based movement	9	8.87e-05	4.05208	MYH9,DYNC1LI2,KPNB1,DYNC1I1,AP3S2,AP3D1,DCTN1,DYNC1I2,KIF2A
GO:0016192	vesicle-mediated transport	21	0.00022	3.65758	MYH9,ACTN4,DYNC1LI2,DCTN3,KPNB1,AP2M1,DYNC1I1,AP2A2,AP3S2,AP3D1,SPTBN1,DCTN1,CAPZA2,DNM3,CSNK1E,DYNC1I2,KIF2A,PDIA6,CAPZB,DCTN2,SRCIN1
GO:0022613	ribonucleoprotein complex biogenesis	10	0.00029	3.5376	SF3A2,RUVBL1,RPL7,RPL3,NOP56,RPL24,RPL34,RPL6,RPL35A,RPL27
GO:0016043	cellular component organization	41	0.0003	3.52288	MYH9,SF3A2,ACTN4,PER2,APC,DYNC1LI2,DCTN3,KPNB1,AP2M1,CTNNA1,SDPR,CLOCK,USP9X,RUVBL1,CAMK2G,AP2A2,H1FX,PURA,EML1,RPL3,AP3D1,SPTBN1,DCTN1,CAPZA2,DNM3,TPM3,HTRA1,RBBP4,MAP7D2,HSPD1,RPL24,CSNK1E,DYNC1I2,SEPT7,CTNNA2,KIF2A,CAPZB,RPL6,DCTN2,APC2,SRCIN1
GO:0007010	cytoskeleton organization	15	0.00033	3.48149	MYH9,ACTN4,DYNC1LI2,KPNB1,CTNNA1,EML1,SPTBN1,DCTN1,TPM3,MAP7D2,CTNNA2,KIF2A,CAPZB,DCTN2,APC2
GO:0042273	ribosomal large subunit biogenesis	5	0.00034	3.46852	RPL7,RPL3,RPL24,RPL6,RPL35A
GO:0042254	ribosome biogenesis	8	0.00056	3.25181	RPL7,RPL3,NOP56,RPL24,RPL34,RPL6,RPL35A,RPL27
GO:1903047	mitotic cell cycle process	11	0.00074	3.13077	APC,DCTN3,KPNB1,CAMK2G,EML1,SPTBN1,DCTN1,CSNK1E,DYNC1I2,KIF2A,DCTN2
GO:0022607	cellular component assembly	24	0.00088	3.05552	SF3A2,ACTN4,APC,DYNC1LI2,DCTN3,KPNB1,CTNNA1,RUVBL1,CAMK2G,H1FX,RPL3,SPTBN1,DCTN1,CAPZA2,DNM3,RBBP4,HSPD1,RPL24,CSNK1E,DYNC1I2,SEPT7,KIF2A,RPL6,DCTN2
GO:0042754	negative regulation of circadian rhythm	3	0.001	3	CRY1,PER2,CRY2
GO:0050789	regulation of biological process	66	0.001	3	CRY1,MYH9,SF3A2,ACTN4,PER2,APC,DCTN3,RPL8,DNAJC27,KPNB1,AP2M1,ERAP1,CTNNA1,CLOCK,RPL15,ARHGAP32,RPL4,USP9X,RUVBL1,CAMK2G,BASP1,PDIA5,HNRNPM,AP2A2,PURA,RPL7,RPL3,RPL21,RPS3A,AP3D1,FBXL3,SPTBN1,PTRF,DCTN1,CAPZA2,DNM3,HTRA1,RBBP4,HNRNPR,IPO7,HSPD1,RPL24,CCT4,RPL34,CSNK1E,DYNC1I2,SEPT7,MORC3,ARNTL,CTNNA2,VSNL1,KIF2A,PDIA6,RPL9,CAPZB,RPL6,ILF3,DCTN2,RPL32,RPL35A,RBM4B,APC2,RPL27,CRY2,PER3,SRCIN1
GO:0051650	establishment of vesicle localization	7	0.001	3	ACTN4,DYNC1I1,AP3S2,AP3D1,DCTN1,DNM3,DCTN2
GO:0051656	establishment of organelle localization	9	0.001	3	MYH9,ACTN4,KPNB1,DYNC1I1,AP3S2,AP3D1,DCTN1,DNM3,DCTN2
GO:0000226	microtubule cytoskeleton organization	9	0.0011	2.95861	MYH9,DYNC1LI2,KPNB1,EML1,DCTN1,MAP7D2,KIF2A,DCTN2,APC2
GO:0030705	cytoskeleton-dependent intracellular transport	6	0.0011	2.95861	ACTN4,DYNC1I1,AP3S2,AP3D1,DCTN1,DYNC1I2
GO:0090304	nucleic acid metabolic process	33	0.0011	2.95861	CRY1,SF3A2,PER2,RPL8,KPNB1,CLOCK,RPL15,RPL4,RUVBL1,HNRNPM,PURA,RPL7,RPL3,RPL21,RPS3A,PTRF,RBBP4,HNRNPR,NOP56,HSPD1,RPL24,RPL34,CSNK1E,ARNTL,RPL9,RPL6,ILF3,RPL32,RPL35A,RBM4B,RPL27,CRY2,PER3
GO:0016070	RNA metabolic process	30	0.0013	2.88606	CRY1,SF3A2,PER2,RPL8,CLOCK,RPL15,RPL4,RUVBL1,HNRNPM,PURA,RPL7,RPL3,RPL21,RPS3A,PTRF,RBBP4,HNRNPR,NOP56,RPL24,RPL34,ARNTL,RPL9,RPL6,ILF3,RPL32,RPL35A,RBM4B,RPL27,CRY2,PER3
GO:0065007	biological regulation	68	0.0013	2.88606	CRY1,MYH9,SF3A2,ACTN4,PER2,APC,DCTN3,RPL8,DNAJC27,KPNB1,AP2M1,ERAP1,CTNNA1,CLOCK,RPL15,ARHGAP32,RPL4,KLHL3,USP9X,RUVBL1,CAMK2G,BASP1,DYNC1I1,PDIA5,HNRNPM,AP2A2,PURA,RPL7,RPL3,RPL21,RPS3A,AP3D1,FBXL3,SPTBN1,PTRF,DCTN1,CAPZA2,DNM3,HTRA1,RBBP4,HNRNPR,IPO7,HSPD1,RPL24,CCT4,RPL34,CSNK1E,DYNC1I2,SEPT7,MORC3,ARNTL,CTNNA2,VSNL1,KIF2A,PDIA6,RPL9,CAPZB,RPL6,ILF3,DCTN2,RPL32,RPL35A,RBM4B,APC2,RPL27,CRY2,PER…
GO:0097711	ciliary basal body-plasma membrane docking	5	0.0013	2.88606	DCTN3,DCTN1,CSNK1E,DYNC1I2,DCTN2
GO:1902850	microtubule cytoskeleton organization involved in mitosis	5	0.0013	2.88606	KPNB1,EML1,DCTN1,KIF2A,DCTN2
GO:0099518	vesicle cytoskeletal trafficking	4	0.0014	2.85387	ACTN4,DYNC1I1,AP3S2,AP3D1
GO:0007049	cell cycle	16	0.0018	2.74473	MYH9,APC,DCTN3,KPNB1,USP9X,RUVBL1,CAMK2G,EML1,SPTBN1,DCTN1,RBBP4,CSNK1E,DYNC1I2,SEPT7,KIF2A,DCTN2
GO:0009785	blue light signaling pathway	2	0.0019	2.72125	CRY1,CRY2
GO:0010467	gene expression	31	0.0022	2.65758	CRY1,SF3A2,PER2,RPL8,CLOCK,RPL15,RPL4,RUVBL1,HNRNPM,PURA,RPL7,RPL3,RPL21,RPS3A,PTRF,RBBP4,HNRNPR,NOP56,HSPD1,RPL24,RPL34,ARNTL,RPL9,RPL6,ILF3,RPL32,RPL35A,RBM4B,RPL27,CRY2,PER3
GO:1901880	negative regulation of protein depolymerization	4	0.0023	2.63827	APC,SPTBN1,CAPZA2,CAPZB
GO:0070925	organelle assembly	11	0.0026	2.58503	DCTN3,KPNB1,RPL3,DCTN1,RPL24,CSNK1E,DYNC1I2,SEPT7,KIF2A,RPL6,DCTN2
GO:0000086	G2/M transition of mitotic cell cycle	5	0.0037	2.4318	DCTN3,DCTN1,CSNK1E,DYNC1I2,DCTN2
GO:0007051	spindle organization	5	0.0037	2.4318	MYH9,KPNB1,EML1,KIF2A,DCTN2
GO:0051301	cell division	9	0.0042	2.37675	MYH9,APC,DCTN3,USP9X,RUVBL1,SPTBN1,DCTN1,SEPT7,KIF2A
GO:0007052	mitotic spindle organization	4	0.0045	2.34679	KPNB1,EML1,KIF2A,DCTN2
GO:0010970	transport along microtubule	5	0.0045	2.34679	DYNC1I1,AP3S2,AP3D1,DCTN1,DYNC1I2
GO:0000910	cytokinesis	4	0.0047	2.3279	MYH9,APC,DCTN3,SPTBN1
GO:0000027	ribosomal large subunit assembly	3	0.0052	2.284	RPL3,RPL24,RPL6
GO:0065008	regulation of biological quality	29	0.0052	2.284	CRY1,MYH9,PER2,AP2M1,ERAP1,CLOCK,KLHL3,CAMK2G,PDIA5,AP3D1,FBXL3,SPTBN1,DCTN1,CAPZA2,DNM3,HNRNPR,HSPD1,CCT4,CSNK1E,SEPT7,MORC3,ARNTL,CTNNA2,VSNL1,PDIA6,CAPZB,CRY2,PER3,SRCIN1
GO:2000582	positive regulation of ATP-dependent microtubule motor activity, plus-end-directed	2	0.0055	2.25964	DYNC1I1,DYNC1I2
GO:0043170	macromolecule metabolic process	48	0.0065	2.18709	CRY1,MYH9,SF3A2,PER2,APC,RPL8,KPNB1,AP2M1,ERAP1,CLOCK,RPL15,RPL4,KLHL3,USP9X,RUVBL1,CAMK2G,HNRNPM,AP2A2,PURA,RPL7,RPL3,RPL21,RPS3A,FBXL3,SPTBN1,PTRF,DNM3,HTRA1,PSMA7,RBBP4,HNRNPR,NOP56,HSPD1,RPL24,RPL34,CSNK1E,MORC3,ARNTL,PDIA6,RPL9,RPL6,ILF3,RPL32,RPL35A,RBM4B,RPL27,CRY2,PER3
GO:0051693	actin filament capping	3	0.0065	2.18709	SPTBN1,CAPZA2,CAPZB
GO:0022402	cell cycle process	12	0.0067	2.17393	MYH9,APC,DCTN3,KPNB1,CAMK2G,EML1,SPTBN1,DCTN1,CSNK1E,DYNC1I2,KIF2A,DCTN2
GO:0010389	regulation of G2/M transition of mitotic cell cycle	5	0.0075	2.12494	DCTN3,DCTN1,CSNK1E,DYNC1I2,DCTN2
GO:0051293	establishment of spindle localization	3	0.0086	2.0655	MYH9,KPNB1,DCTN1
GO:0009987	cellular process	76	0.0094	2.02687	CRY1,MYH9,SF3A2,ACTN4,PER2,APC,DYNC1LI2,DCTN3,RPL8,KPNB1,AP2M1,ERAP1,CTNNA1,SDPR,CLOCK,RPL15,ARHGAP32,RPL4,KLHL3,USP9X,RUVBL1,CAMK2G,BASP1,DYNC1I1,PDIA5,HNRNPM,PRX,AP2A2,H1FX,PURA,EML1,AP3S2,RPL7,RPL3,RPL21,RPS3A,AP3D1,FBXL3,SPTBN1,PTRF,DCTN1,CAPZA2,DNM3,TPM3,HTRA1,PSMA7,RBBP4,HNRNPR,MAP7D2,IPO7,NOP56,HSPD1,RPL24,CCT4,RPL34,CSNK1E,DYNC1I2,SEPT7,MORC3,ARNTL,CTNNA2,KIF2A,PDIA6,RPL9,CAPZB,RPL6,ILF3,…
GO:0006928	movement of cell or subcellular component	15	0.0096	2.01773	MYH9,ACTN4,APC,DYNC1LI2,KPNB1,USP9X,DYNC1I1,AP3S2,AP3D1,SPTBN1,DCTN1,TPM3,DYNC1I2,CTNNA2,KIF2A
GO:2000074	regulation of type B pancreatic cell development	2	0.0106	1.97469	CLOCK,ARNTL
GO:0010468	regulation of gene expression	33	0.0117	1.93181	CRY1,MYH9,PER2,RPL8,CLOCK,RPL15,RPL4,USP9X,RUVBL1,BASP1,PURA,RPL7,RPL3,RPL21,RPS3A,PTRF,HTRA1,RBBP4,HNRNPR,HSPD1,RPL24,RPL34,CSNK1E,ARNTL,RPL9,RPL6,ILF3,RPL32,RPL35A,RBM4B,RPL27,CRY2,PER3
GO:0043297	apical junction assembly	3	0.0117	1.93181	ACTN4,APC,CTNNA1
GO:0044772	mitotic cell cycle phase transition	6	0.0117	1.93181	DCTN3,CAMK2G,DCTN1,CSNK1E,DYNC1I2,DCTN2
GO:0047496	vesicle transport along microtubule	3	0.0117	1.93181	DYNC1I1,AP3S2,AP3D1
GO:0032802	low-density lipoprotein particle receptor catabolic process	2	0.0142	1.84771	AP2M1,AP2A2
GO:0033059	cellular pigmentation	3	0.0191	1.71897	AP3D1,DCTN1,DCTN2
GO:0051775	response to redox state	2	0.0191	1.71897	CLOCK,ARNTL
GO:0036498	IRE1-mediated unfolded protein response	3	0.02	1.69897	PDIA5,DCTN1,PDIA6
GO:0120036	plasma membrane bounded cell projection organization	12	0.0201	1.6968	MYH9,DCTN3,CTNNA1,USP9X,SPTBN1,DCTN1,DNM3,CSNK1E,DYNC1I2,SEPT7,CTNNA2,DCTN2
GO:1902904	negative regulation of supramolecular fiber organization	4	0.0201	1.6968	APC,SPTBN1,CAPZA2,CAPZB
GO:0032880	regulation of protein localization	11	0.021	1.67778	PER2,APC,DNAJC27,AP2M1,CLOCK,SPTBN1,CCT4,CSNK1E,ARNTL,VSNL1,SRCIN1
GO:0022618	ribonucleoprotein complex assembly	5	0.0233	1.63264	SF3A2,RUVBL1,RPL3,RPL24,RPL6
GO:0018298	protein-chromophore linkage	2	0.0235	1.62893	CRY1,CRY2
GO:0051016	barbed-end actin filament capping	2	0.0235	1.62893	CAPZA2,CAPZB
GO:0051494	negative regulation of cytoskeleton organization	4	0.0235	1.62893	APC,SPTBN1,CAPZA2,CAPZB
GO:0065003	protein-containing complex assembly	15	0.0236	1.62709	SF3A2,APC,DYNC1LI2,CTNNA1,RUVBL1,CAMK2G,H1FX,RPL3,CAPZA2,DNM3,RBBP4,HSPD1,RPL24,SEPT7,RPL6
GO:0120031	plasma membrane bounded cell projection assembly	7	0.0245	1.61083	DCTN3,DCTN1,DNM3,CSNK1E,DYNC1I2,SEPT7,DCTN2
GO:0016072	rRNA metabolic process	5	0.0286	1.54363	RPL7,PTRF,NOP56,RPL35A,RPL27
GO:0060255	regulation of macromolecule metabolic process	39	0.0299	1.52433	CRY1,MYH9,ACTN4,PER2,APC,RPL8,DNAJC27,CLOCK,RPL15,RPL4,USP9X,RUVBL1,BASP1,PURA,RPL7,RPL3,RPL21,RPS3A,PTRF,HTRA1,RBBP4,HNRNPR,IPO7,HSPD1,RPL24,CCT4,RPL34,CSNK1E,ARNTL,RPL9,RPL6,ILF3,RPL32,RPL35A,RBM4B,RPL27,CRY2,PER3,SRCIN1
GO:0022603	regulation of anatomical structure morphogenesis	11	0.0307	1.51286	MYH9,ACTN4,AP2M1,ERAP1,BASP1,AP2A2,DNM3,CSNK1E,SEPT7,CAPZB,SRCIN1
GO:0048490	anterograde synaptic vesicle transport	2	0.0307	1.51286	AP3S2,AP3D1
GO:0061640	cytoskeleton-dependent cytokinesis	3	0.0307	1.51286	APC,DCTN3,SPTBN1
GO:0060271	cilium assembly	6	0.0315	1.50169	DCTN3,DCTN1,CSNK1E,DYNC1I2,SEPT7,DCTN2
GO:0044257	cellular protein catabolic process	8	0.0319	1.49621	AP2M1,CLOCK,KLHL3,USP9X,AP2A2,FBXL3,PSMA7,ARNTL
GO:0022604	regulation of cell morphogenesis	7	0.0324	1.48945	MYH9,ACTN4,DNM3,CSNK1E,SEPT7,CAPZB,SRCIN1
GO:0016032	viral process	8	0.0347	1.45967	KPNB1,AP2M1,AP2A2,PSMA7,IPO7,HSPD1,DYNC1I2,MORC3
GO:0051726	regulation of cell cycle	12	0.0349	1.45717	CRY1,PER2,APC,DCTN3,CLOCK,DCTN1,RBBP4,IPO7,CSNK1E,DYNC1I2,ARNTL,DCTN2
GO:0043933	protein-containing complex subunit organization	16	0.0366	1.43652	SF3A2,APC,DYNC1LI2,CTNNA1,RUVBL1,CAMK2G,H1FX,RPL3,CAPZA2,DNM3,RBBP4,HSPD1,RPL24,SEPT7,KIF2A,RPL6
GO:0034641	cellular nitrogen compound metabolic process	34	0.0368	1.43415	CRY1,SF3A2,PER2,RPL8,KPNB1,ERAP1,CLOCK,RPL15,RPL4,RUVBL1,HNRNPM,PURA,RPL7,RPL3,RPL21,RPS3A,PTRF,RBBP4,HNRNPR,NOP56,HSPD1,RPL24,RPL34,CSNK1E,ARNTL,RPL9,RPL6,ILF3,RPL32,RPL35A,RBM4B,RPL27,CRY2,PER3
GO:0006509	membrane protein ectodomain proteolysis	2	0.0381	1.41908	MYH9,ERAP1
GO:0044260	cellular macromolecule metabolic process	40	0.0411	1.38616	CRY1,PER2,APC,RPL8,KPNB1,AP2M1,CLOCK,RPL15,RPL4,KLHL3,USP9X,RUVBL1,CAMK2G,AP2A2,PURA,RPL7,RPL3,RPL21,RPS3A,FBXL3,SPTBN1,PTRF,DNM3,PSMA7,RBBP4,HSPD1,RPL24,RPL34,CSNK1E,MORC3,ARNTL,PDIA6,RPL9,RPL6,ILF3,RPL32,RPL35A,RPL27,CRY2,PER3
GO:0017038	protein import	4	0.0417	1.37986	KPNB1,IPO7,HSPD1,ARNTL
GO:1901990	regulation of mitotic cell cycle phase transition	6	0.0418	1.37882	APC,DCTN3,DCTN1,CSNK1E,DYNC1I2,DCTN2
GO:0006986	response to unfolded protein	4	0.0441	1.35556	PDIA5,DCTN1,HSPD1,PDIA6
GO:0032402	melanosome transport	2	0.0441	1.35556	DCTN1,DCTN2
GO:0031647	regulation of protein stability	5	0.046	1.33724	FBXL3,HSPD1,CCT4,MORC3,PER3
GO:0032879	regulation of localization	20	0.0469	1.32883	CRY1,ACTN4,PER2,APC,DNAJC27,AP2M1,CTNNA1,CLOCK,CAMK2G,AP3D1,SPTBN1,PTRF,DNM3,CCT4,CSNK1E,ARNTL,VSNL1,KIF2A,CRY2,SRCIN1
GO:0034383	low-density lipoprotein particle clearance	2	0.0496	1.30452	AP2M1,AP2A2
GO:0072583	clathrin-dependent endocytosis	2	0.0496	1.30452	AP2M1,AP2A2
GO:0050807	regulation of synapse organization	4	0.0498	1.30277	DCTN1,DNM3,CTNNA2,SRCIN1
